# Supplementary material for: Pediatric Spigelian Hernia and Spigelian–Cryptorchidism Syndrome: An Integrative Review
Source: Children (Basel). 2025 Aug 25;12(9):1120. doi: 10.3390/children12091120 (PMC12468178; doi:10.3390/children12091120)
Supplement: Supplementary file 1 [file children-12-01120-s001.zip]

Archive with 2 entries (2 files):
- Supplementary File S1. Inclusion and exclusion criteria R1.pdf
- Supplementary File S2. Database.xlsx
